# Supplementary material for: Pituitary Gonadotropin Gene Expression During Induced Onset of Postsmolt Maturation in Male Atlantic Salmon: In Vivo and Tissue Culture Studies
Source: Front Endocrinol (Lausanne). 2022 Mar 15;13:826920. doi: 10.3389/fendo.2022.826920 (PMC8964956; doi:10.3389/fendo.2022.826920)
Supplement: Supplementary file 1 [file DataSheet_1.xlsx]

## Sheet: DEGs
Transcript	Length	Scaffold	Start	End	Annotation	Swiss-Prot	Gene Symbol	Immature_1	Immature_2	Immature_3	Immature_4	Immature_5	Predisposed_1	Predisposed_2	Predisposed_3	Predisposed_4	Predisposed_5	Mean_Immature	Mean_Predisposed	Fold	p-adj
XM_014124253.1 PREDICTED: Salmo salar inorganic pyrophosphatase-like (LOC106560865), mRNA	1413	NC_027300.1	107739158	107744686	PREDICTED: Salmo salar inorganic pyrophosphatase-like (LOC106560865), mRNA	sp|Q4R543|IPYR_MACFA Inorganic pyrophosphatase OS=Macaca fascicularis GN=PPA1 PE=2 SV=2"	PPA1	6.36	1.84	6.77	11	1.83	142.09	97.62	151.06	55.01	145.68	5.56	118.292	21.2755	5.12118e-24
XM_014126338.1 PREDICTED: Salmo salar gonadotropin subunit beta-1 (LOC100136362), transcript variant X1, mRNA	603	NC_027310.1	8571729	8577091	PREDICTED: Salmo salar gonadotropin subunit beta-1 (LOC100136362), transcript variant X1, mRNA	sp|P48252|GTHB1_ONCMA Gonadotropin subunit beta-1 OS=Oncorhynchus masou GN=cgba PE=2 SV=1"	cgba	1056.92	1401.87	1152.55	749.66	283.3	1894.54	3211.21	15062.2	7345.89	16654	928.86	8833.56	9.51011	0.00687405
XR_001323796.1	1309	NC_027322.1	41478338	41525746	PREDICTED: Salmo salar uncharacterized LOC106584660 (LOC106584660), ncRNA			25.42	12.86	16.09	22	11	164.86	83.67	172.99	98.06	292.22	17.474	162.36	9.29152	3.00639e-16
XM_014148058.1 PREDICTED: Salmo salar NADH-cytochrome b5 reductase 2-like (LOC106573223), mRNA	1177	NC_027315.1	11752374	11759239	PREDICTED: Salmo salar NADH-cytochrome b5 reductase 2-like (LOC106573223), mRNA	sp|Q0P487|NB5R2_DANRE NADH-cytochrome b5 reductase 2 OS=Danio rerio GN=cyb5r2 PE=2 SV=2"	cyb5r2	15.44	15.62	8.47	22.91	5.5	56.47	102.27	121.01	88.5	116.72	13.588	96.994	7.13821	3.30233e-14
XM_014175349.1 PREDICTED: Salmo salar synaptotagmin-4-like (LOC106587206), transcript variant X1, mRNA	2624	NC_027325.1	18153247	18177406	PREDICTED: Salmo salar synaptotagmin-4-like (LOC106587206), transcript variant X1, mRNA	sp|Q9H2B2|SYT4_HUMAN Synaptotagmin-4 OS=Homo sapiens GN=SYT4 PE=1 SV=1"	SYT4	9.09	18.37	16.09	38.5	16.5	85.62	91.11	103.96	106.83	219.81	19.71	121.466	6.16266	1.28766e-10
NM_001139721.1 Salmo salar enolase 3-2 (LOC100194636), mRNA	1579	NW_012356518.1	4563	7706	Salmo salar enolase 3-2 (LOC100194636), mRNA	sp|B5DGQ7|ENOB_SALSA Beta-enolase OS=Salmo salar GN=ENO3 PE=1 SV=1"	ENO3	85.35	95.54	93.15	56.82	38.51	107.48	153.4	507.6	715.14	689.23	73.874	434.57	5.88258	0.00687405
XM_014179184.1 PREDICTED: Salmo salar somatostatin receptor type 2-like (LOC106589340), mRNA	2387	NC_027327.1	3876333	3878719	PREDICTED: Salmo salar somatostatin receptor type 2-like (LOC106589340), mRNA	sp|P30874|SSR2_HUMAN Somatostatin receptor type 2 OS=Homo sapiens GN=SSTR2 PE=1 SV=1"	SSTR2	3.63	22.05	11.86	12.83	9.17	42.81	50.2	55.23	37.47	75.82	11.908	52.306	4.39251	3.25471e-06
XM_014202422.1 PREDICTED: Salmo salar fibroblast growth factor 8-like (LOC106606274), transcript variant X1, mRNA	2327	NC_027300.1	55625295	55631988	PREDICTED: Salmo salar fibroblast growth factor 8-like (LOC106606274), transcript variant X1, mRNA	sp|Q90722|FGF8_CHICK Fibroblast growth factor 8 OS=Gallus gallus GN=FGF8 PE=2 SV=1"	FGF8	40.86	12.86	27.95	21.08	27.51	78.33	66.01	151.88	86.9	145.68	26.052	105.76	4.05957	2.08587e-07
NM_001123561.1 Salmo salar glyceraldehyde-3-phosphate dehydrogenase (gapdh), mRNA	1086	NC_027301.1	10344872	10349721	Salmo salar glyceraldehyde-3-phosphate dehydrogenase (gapdh), mRNA	sp|Q5XJ10|G3P_DANRE Glyceraldehyde-3-phosphate dehydrogenase OS=Danio rerio GN=gapdh PE=2 SV=2"	gapdh	14.53	14.7	15.24	9.16	19.25	34.61	40.91	47.92	49.43	121.83	14.576	58.94	4.04363	3.45173e-05
XM_014184082.1 PREDICTED: Salmo salar nucleoredoxin-like protein 1 (LOC106592756), transcript variant X1, mRNA	2331	NC_027301.1	64112676	64123953	PREDICTED: Salmo salar nucleoredoxin-like protein 1 (LOC106592756), transcript variant X1, mRNA	sp|A5PMF7|NXNL1_DANRE Nucleoredoxin-like protein 1 OS=Danio rerio GN=nxnl1 PE=3 SV=1"	nxnl1	9.99	10.11	16.93	28.42	9.17	17.29	25.11	71.47	106.84	73.28	14.924	58.798	3.93983	0.00626878
NM_001141865.1 Salmo salar Folate receptor alpha (folr1), mRNA	882	NC_027308.1	130961887	130967779	Salmo salar Folate receptor alpha (folr1), mRNA	sp|P35846|FOLR1_MOUSE Folate receptor alpha OS=Mus musculus GN=Folr1 PE=1 SV=2"	Folr1	29.96	45.93	22.02	64.15	54.09	142.09	132.02	226.59	161.05	175.5	43.23	167.45	3.87347	1.24227e-10
XM_014164929.1 PREDICTED: Salmo salar protachykinin-like (LOC106582146), mRNA	1323	NC_027301.1	25935968	25937994	PREDICTED: Salmo salar protachykinin-like (LOC106582146), mRNA	sp|P25421|TKN1_CARAU Protachykinin OS=Carassius auratus PE=1 SV=2"	tac1-like	47.22	15.62	18.63	27.49	11.92	109.3	84.6	120.2	59.79	70.71	24.176	88.92	3.67803	7.33942e-06
XM_014199579.1 PREDICTED: Salmo salar neuronal acetylcholine receptor subunit alpha-3-like (LOC106604680), mRNA	3053	NC_027304.1	30630032	30651068	PREDICTED: Salmo salar neuronal acetylcholine receptor subunit alpha-3-like (LOC106604680), mRNA	sp|P18845|ACHA3_CARAU Neuronal acetylcholine receptor subunit alpha-3 OS=Carassius auratus GN=chrna3 PE=2 SV=1"	chrna3	124.4	134.12	132.11	291.43	139.36	485.48	392.34	457.24	636.21	882.62	164.284	570.778	3.47434	2.99437e-09
XM_014180772.1 PREDICTED: Salmo salar EMILIN-2-like (LOC106590142), mRNA	4438	NC_027328.1	12337119	12357680	PREDICTED: Salmo salar EMILIN-2-like (LOC106590142), mRNA	sp|Q9BXX0|EMIL2_HUMAN EMILIN-2 OS=Homo sapiens GN=EMILIN2 PE=1 SV=3"	EMILIN2	21.79	27.56	18.63	14.66	22.92	30.06	98.55	58.48	30.3	99.68	21.112	63.414	3.00369	0.00285074
XM_014176553.1 PREDICTED: Salmo salar very long-chain acyl-CoA synthetase-like (LOC106587894), mRNA	866	NC_027325.1	40660816	40663025	PREDICTED: Salmo salar very long-chain acyl-CoA synthetase-like (LOC106587894), mRNA	sp|O14975|S27A2_HUMAN Very long-chain acyl-CoA synthetase OS=Homo sapiens GN=SLC27A2 PE=1 SV=2"	SLC27A2	27.24	15.62	17.78	18.33	22	84.71	66.94	28.43	39.07	76.68	20.194	59.166	2.92988	0.000269248
XM_014134995.1 PREDICTED: Salmo salar NADH dehydrogenase [ubiquinone] 1 alpha subcomplex subunit 4-like 2 (LOC106566700), mRNA	850	NC_027312.1	21765821	21768359	PREDICTED: Salmo salar NADH dehydrogenase [ubiquinone] 1 alpha subcomplex subunit 4-like 2 (LOC106566700), mRNA	sp|Q4FZG9|NUA4L_MOUSE NADH dehydrogenase [ubiquinone] 1 alpha subcomplex subunit 4-like 2 OS=Mus musculus GN=Ndufa4l2 PE=3 SV=1"	Ndufa4l2	51.76	57.88	66.05	63.24	60.51	168.5	162.7	246.89	161.05	123.53	59.888	172.534	2.88094	1.10233e-10
XM_014192746.1 PREDICTED: Salmo salar troponin T, slow skeletal muscle-like (LOC106600945), transcript variant X1, mRNA	1178	NC_027302.1	52676385	52686407	PREDICTED: Salmo salar troponin T, slow skeletal muscle-like (LOC106600945), transcript variant X1, mRNA	sp|Q7TNB2|TNNT1_RAT Troponin T, slow skeletal muscle OS=Rattus norvegicus GN=Tnnt1 PE=2 SV=3"	Tnnt1	31.78	37.66	24.56	25.66	32.08	55.57	63.22	108.02	88.5	116.72	30.348	86.406	2.84717	5.7643e-06
NM_001123619.1 Salmo salar thymidylate kinase (LOC100136513), mRNA	2086	NC_027308.1	10594983	10606669	Salmo salar thymidylate kinase (LOC100136513), mRNA	sp|Q3U5Q7|CMPK2_MOUSE UMP-CMP kinase 2, mitochondrial OS=Mus musculus GN=Cmpk2 PE=2 SV=2"	Cmpk2	29.06	44.1	16.09	22	36.67	51.01	116.21	135.63	71.75	42.6	29.584	83.44	2.82044	0.00311841
XM_014194373.1 PREDICTED: Salmo salar BTB/POZ domain-containing protein 17-like (LOC106601935), transcript variant X1, mRNA	2851	NC_027302.1	86891471	86897110	PREDICTED: Salmo salar BTB/POZ domain-containing protein 17-like (LOC106601935), transcript variant X1, mRNA	sp|Q66KD0|BTBDH_XENTR BTB/POZ domain-containing protein 17 OS=Xenopus tropicalis GN=btbd17 PE=2 SV=1"	btbd17	1254.86	2287.45	1409.15	2248.08	1450.42	3758.11	5101.32	4875.36	3885.02	3959.02	1729.99	4315.77	2.49467	8.20727e-11
XM_014198402.1 PREDICTED: Salmo salar uncharacterized LOC106604057 (LOC106604057), transcript variant X1, mRNA	1912	NC_027303.1	81790117	81794208	PREDICTED: Salmo salar uncharacterized LOC106604057 (LOC106604057), transcript variant X1, mRNA	sp|Q92804|RBP56_HUMAN TATA-binding protein-associated factor 2N OS=Homo sapiens GN=TAF15 PE=1 SV=1"	TAF15	93.52	252.63	143.13	114.58	187.03	140.26	642.43	355.72	386.67	445.57	158.178	394.13	2.49169	0.00341632
XM_014179290.1 PREDICTED: Salmo salar interferon-induced protein with tetratricopeptide repeats 5-like (LOC106589386), transcript variant X1, mRNA	2219	NC_027327.1	6845825	6848698	PREDICTED: Salmo salar interferon-induced protein with tetratricopeptide repeats 5-like (LOC106589386), transcript variant X1, mRNA	sp|Q13325|IFIT5_HUMAN Interferon-induced protein with tetratricopeptide repeats 5 OS=Homo sapiens GN=IFIT5 PE=1 SV=1"	IFIT5	96.25	125.85	135.49	151.22	112.77	203.11	355.15	546.58	338.83	104.79	124.316	309.692	2.49117	0.00346599
XM_014187544.1 PREDICTED: Salmo salar endonuclease domain-containing 1 protein-like (LOC106596234), mRNA	1332	NW_012359048.1	6299	6619	PREDICTED: Salmo salar endonuclease domain-containing 1 protein-like (LOC106596234), mRNA	sp|O94919|ENDD1_HUMAN Endonuclease domain-containing 1 protein OS=Homo sapiens GN=ENDOD1 PE=1 SV=2"	ENDOD1	1164.97	1431.27	1943.51	2590.83	2164.63	5115.26	4196.71	5816.65	3571.7	3884.05	1859.04	4516.87	2.42968	6.78877e-08
NM_001141618.1 Salmo salar somatolactin beta (LOC100196589), mRNA	1273	NC_027303.1	66206556	66209247	Salmo salar somatolactin beta (LOC100196589), mRNA	sp|P20362|SOML_PAROL Somatolactin OS=Paralichthys olivaceus PE=1 SV=1"	smtlb	2632.31	3158.34	5162.38	3540.29	2663.38	9707.69	11878	7596.89	4920.65	7404.32	3431.34	8301.5	2.41932	8.63929e-07
XM_014182985.1 PREDICTED: Salmo salar endonuclease domain-containing 1 protein-like (LOC106591776), transcript variant X1, mRNA	2154	NW_012347204.1	3054	6343	PREDICTED: Salmo salar endonuclease domain-containing 1 protein-like (LOC106591776), transcript variant X1, mRNA	sp|O94919|ENDD1_HUMAN Endonuclease domain-containing 1 protein OS=Homo sapiens GN=ENDOD1 PE=1 SV=2"	ENDOD1	69.91	66.14	105.01	127.38	67.85	236.81	159.91	232.28	197.72	207.02	87.258	206.748	2.36939	1.21826e-06
XM_014143565.1 PREDICTED: Salmo salar steroidogenic factor 1-like (LOC106570956), transcript variant X1, mRNA	1851	NC_027300.1	147127636	147143466	PREDICTED: Salmo salar steroidogenic factor 1-like (LOC106570956), transcript variant X1, mRNA	sp|O42101|NR5A2_CHICK Nuclear receptor subfamily 5 group A member 2 OS=Gallus gallus GN=NR5A2 PE=2 SV=1"	NR5A2	220.65	162.6	165.98	153.96	254.88	209.49	264.04	371.97	682.45	707.97	191.614	447.184	2.33378	0.00358498
XM_014166585.1 PREDICTED: Salmo salar neuromedin-U receptor 2-like (LOC106582938), mRNA	1434	NC_027321.1	22322414	22330363	PREDICTED: Salmo salar neuromedin-U receptor 2-like (LOC106582938), mRNA	sp|Q9HB89|NMUR1_HUMAN Neuromedin-U receptor 1 OS=Homo sapiens GN=NMUR1 PE=2 SV=1"	NMUR1	25.42	22.97	27.95	17.41	16.5	34.61	59.5	36.55	42.25	84.34	22.05	51.45	2.33333	0.00925415
XM_014152663.1 PREDICTED: Salmo salar BTB/POZ domain-containing protein KCTD12-like (LOC106575925), mRNA	1274	NC_027316.1	29415582	29416855	PREDICTED: Salmo salar BTB/POZ domain-containing protein KCTD12-like (LOC106575925), mRNA	sp|Q96CX2|KCD12_HUMAN BTB/POZ domain-containing protein KCTD12 OS=Homo sapiens GN=KCTD12 PE=1 SV=1"	KCTD12	43.58	38.58	30.49	47.66	52.26	50.1	73.45	163.24	121.98	80.08	42.514	97.77	2.29971	0.00711907
XM_014202511.1 PREDICTED: Salmo salar BTB/POZ domain-containing protein 17-like (LOC106606358), transcript variant X1, mRNA	2887	NC_027305.1	5574702	5581010	PREDICTED: Salmo salar BTB/POZ domain-containing protein 17-like (LOC106606358), transcript variant X1, mRNA	sp|Q66KD0|BTBDH_XENTR BTB/POZ domain-containing protein 17 OS=Xenopus tropicalis GN=btbd17 PE=2 SV=1"	btbd17	1637.13	2792.71	1680.99	3194.78	2669.8	5333.86	6341.55	5781.72	5222.81	4518.76	2395.08	5439.74	2.27121	5.51139e-09
XR_001329993.1 PREDICTED: Salmo salar cytochrome P450 1B1 pseudogene (LOC106610848), misc_RNA	3221	NC_027308.1	19707455	19710675	PREDICTED: Salmo salar cytochrome P450 1B1 pseudogene (LOC106610848), misc_RNA	sp|Q16678|CP1B1_HUMAN Cytochrome P450 1B1 OS=Homo sapiens GN=CYP1B1 PE=1 SV=2"	CYP1B1	69.01	146.07	116.02	180.54	110.94	388.02	280.77	260.7	208.08	260.7	124.516	279.654	2.24593	3.15175e-05
XM_014126013.1 PREDICTED: Salmo salar dual oxidase 2-like (LOC106561775), mRNA	2710	NC_027309.1	112339212	112397697	PREDICTED: Salmo salar dual oxidase 2-like (LOC106561775), mRNA	sp|Q8HZK2|DUOX2_PIG Dual oxidase 2 OS=Sus scrofa GN=DUOX2 PE=1 SV=2"	DUOX2	25.42	33.99	25.41	32.08	28.42	36.43	45.56	62.54	76.54	98.83	29.064	63.98	2.20135	0.009031
XM_014192009.1 PREDICTED: Salmo salar neurocan core protein-like (LOC106600559), mRNA	5097	NC_027302.1	44162342	44235496	PREDICTED: Salmo salar neurocan core protein-like (LOC106600559), mRNA	sp|O14594|NCAN_HUMAN Neurocan core protein OS=Homo sapiens GN=NCAN PE=1 SV=3"	NCAN	344.13	258.14	262.52	362.92	335.56	600.24	732.61	625.36	645.78	807.65	312.654	682.328	2.18237	7.75156e-14
XM_014209152.1 PREDICTED: Salmo salar glycoprotein hormones alpha chain 2-like (LOC106610036), transcript variant X1, mRNA	1449	NC_027307.1	6678039	6680055	PREDICTED: Salmo salar glycoprotein hormones alpha chain 2-like (LOC106610036), transcript variant X1, mRNA	sp|P69062|GLHA2_ONCTS Glycoprotein hormones alpha chain 2 OS=Oncorhynchus tshawytscha GN=cgab PE=3 SV=1"	cgab	19815.4	28159.6	17550.9	30967.2	30677.9	29666.8	59234.6	81009.9	41625.4	56232.3	25434.2	53553.8	2.10558	0.000567646
XM_014195569.1	2073	NC_027303.1	23070117	23077304	PREDICTED: Salmo salar dentin sialophosphoprotein-like (LOC106602740), mRNA			11256.6	13552.9	10504.3	14706.4	15229.4	26753.1	23461.2	32094.7	24681.4	29681.2	13049.9	27334.3	2.0946	1.63799e-11
XM_014173664.1 PREDICTED: Salmo salar high affinity cGMP-specific 3\',5\'-cyclic phosphodiesterase 9A-like (LOC106586425), transcript variant X1, mRNA	3090	NC_027324.1	22708727	22721726	PREDICTED: Salmo salar high affinity cGMP-specific 3',5'-cyclic phosphodiesterase 9A-like (LOC106586425), transcript variant X1, mRNA	sp|O70628|PDE9A_MOUSE High affinity cGMP-specific 3\',5\'-cyclic phosphodiesterase 9A OS=Mus musculus GN=Pde9a PE=1 SV=1"	Pde9a	72.64	68	76.22	77.9	55.93	182.16	224.99	134.01	87.7	100.53	70.138	145.878	2.07987	0.00110351
NM_001146456.1 Salmo salar Glycoprotein hormones alpha chain 1 (glha1), mRNA	882	NC_027300.1	12113353	12114802	Salmo salar Glycoprotein hormones alpha chain 1 (glha1), mRNA	sp|P13152|GLHA1_ONCKE Glycoprotein hormones alpha chain 1 (Fragment) OS=Oncorhynchus keta GN=cgaa PE=2 SV=1"	cgaa	28191.8	49545	34882.5	54355.3	61592.4	85553	88584.6	131837	71888.4	97215.4	45713.4	95015.7	2.07851	5.77001e-05
XM_014159082.1 PREDICTED: Salmo salar chondroadherin-like (LOC106579293), mRNA	2627	NC_027318.1	51189493	51198992	PREDICTED: Salmo salar chondroadherin-like (LOC106579293), mRNA	sp|O55226|CHAD_MOUSE Chondroadherin OS=Mus musculus GN=Chad PE=2 SV=1"	Chad	154.36	238.85	132.95	139.3	130.19	270.52	334.7	322.43	359.56	365.49	159.13	330.54	2.07717	1.19607e-06
1__agalma/gene:49572.2/isoform:2	376	NW_012347858.1	18128	18501				165.26	217.72	230.34	242.86	146.69	539.22	564.33	315.93	252.73	401.27	200.574	414.696	2.06755	9.72159e-05
0__agalma/gene:52505.1/isoform:2	622	NC_027303.1	66204631	66205240	PREDICTED: Oncorhynchus kisutch somatolactin-like (LOC109872980), mRNA		somatolactin-like	228.82	241.6	322.65	350.09	209.04	730.49	702.86	464.55	373.12	471.99	270.44	548.602	2.02855	2.44491e-05
XM_014187621.1 PREDICTED: Salmo salar adenylate kinase 5 (ak5), mRNA	1823	NC_027302.1	1556644	1653906	PREDICTED: Salmo salar adenylate kinase 5 (ak5), mRNA	sp|Q9Y6K8|KAD5_HUMAN Adenylate kinase isoenzyme 5 OS=Homo sapiens GN=AK5 PE=1 SV=2"	AK5	41.77	60.63	30.49	54.07	34.84	73.78	70.66	99.89	71.75	132.9	44.36	89.796	2.02426	0.00877226
0__agalma/gene:44596.2/isoform:1	1612	NC_027300.1	147126060	147127603	PREDICTED: Salvelinus alpinus steroidogenic factor 1-like (LOC111961900), mRNA		NR5A1	493.94	401.45	324.35	686.43	670.21	766.02	873.93	817.04	1480.5	1277.07	515.276	1042.91	2.02399	0.000748351
XM_014198398.1 PREDICTED: Salmo salar large neutral amino acids transporter small subunit 4-like (LOC106604056), transcript variant X1, mRNA	2290	NC_027303.1	81795828	81857152	PREDICTED: Salmo salar large neutral amino acids transporter small subunit 4-like (LOC106604056), transcript variant X1, mRNA	sp|Q0VCM6|LAT4_BOVIN Large neutral amino acids transporter small subunit 4 OS=Bos taurus GN=SLC43A2 PE=2 SV=1"	SLC43A2	375.91	575.08	583.49	476.56	416.24	542.86	1314.61	929.92	1163.99	960.15	485.456	982.306	2.02347	9.72159e-05
XM_014214694.1 PREDICTED: Salmo salar G protein-activated inward rectifier potassium channel 4-like (LOC106612964), transcript variant X1, mRNA	3273	NC_027308.1	118888239	118930232	PREDICTED: Salmo salar G protein-activated inward rectifier potassium channel 4-like (LOC106612964), transcript variant X1, mRNA	sp|O02670|KCNJ5_PIG G protein-activated inward rectifier potassium channel 4 OS=Sus scrofa GN=KCNJ5 PE=2 SV=1"	KCNJ5	148.92	259.97	264.22	206.2	237.45	326.08	483.45	474.3	480.74	449.84	223.352	442.882	1.98289	3.25471e-06
0__agalma/gene:52505.4/isoform:1	389	NW_012376484.1	927	1315				261.51	293.05	355.68	315.26	262.21	803.36	753.99	406.89	445.66	537.58	297.542	589.496	1.98122	3.25471e-06
4__agalma/gene:52897.5/isoform:3	541	NC_027319.1	682751	837143	PREDICTED: Oncorhynchus kisutch somatolactin-like (LOC109872980), mRNA		somatolactin-like	138.02	161.68	186.31	233.7	176.03	507.34	420.23	292.38	266.28	286.26	179.148	354.498	1.9788	2.45768e-05
XM_014198412.1 PREDICTED: Salmo salar putative uncharacterized protein ENSP00000383309 (LOC106604058), mRNA	964	NC_027303.1	81791975	81794021	PREDICTED: Salmo salar putative uncharacterized protein ENSP00000383309 (LOC106604058), mRNA	sp|A8MUU9|YV023_HUMAN Putative uncharacterized protein ENSP00000383309 OS=Homo sapiens PE=5 SV=3"		165.26	305.91	251.51	307.93	302.55	411.7	772.59	375.22	611.49	437.9	266.632	521.78	1.95693	0.000328247
XM_014200761.1 PREDICTED: Salmo salar type-4 ice-structuring protein LS-12-like (LOC106605287), mRNA	724	NC_027304.1	55900886	55902613	PREDICTED: Salmo salar type-4 ice-structuring protein LS-12-like (LOC106605287), mRNA	sp|P80961|AFP4_MYOOC Type-4 ice-structuring protein LS-12 OS=Myoxocephalus octodecemspinosus PE=1 SV=2"		692.81	629.28	591.95	353.75	471.25	661.27	960.39	1530.1	883.36	1200.4	547.808	1047.1	1.91144	0.00337861
0__agalma/gene:52505.6/isoform:1	323	NW_012570997.1	352	669				201.58	229.67	299.79	294.19	145.77	585.67	595.95	307	327.67	387.63	234.2	440.784	1.88208	0.00324276
XM_014146259.1 PREDICTED: Salmo salar short-chain dehydrogenase/reductase 3-like (LOC106572239), mRNA	2542	NC_027314.1	64931852	64937609	PREDICTED: Salmo salar short-chain dehydrogenase/reductase 3-like (LOC106572239), mRNA	sp|O75911|DHRS3_HUMAN Short-chain dehydrogenase/reductase 3 OS=Homo sapiens GN=DHRS3 PE=1 SV=2"	DHRS3	124.4	224.15	188	156.71	112.77	238.64	388.62	348.41	232	291.37	161.206	299.808	1.85978	0.00210945
XM_014185087.1 PREDICTED: Salmo salar endonuclease domain-containing 1 protein-like (LOC106593719), transcript variant X1, mRNA	1450	NW_012350815.1	51	1967	PREDICTED: Salmo salar endonuclease domain-containing 1 protein-like (LOC106593719), transcript variant X1, mRNA	sp|O94919|ENDD1_HUMAN Endonuclease domain-containing 1 protein OS=Homo sapiens GN=ENDOD1 PE=1 SV=2"	ENDOD1	221.55	275.6	272.68	378.5	333.72	623.01	564.33	531.15	503.86	528.21	296.41	550.112	1.85592	2.4056e-08
XM_014167162.1	1703	NC_027321.1	28200443	28206780	PREDICTED: Salmo salar uncharacterized LOC106583230 (LOC106583230), transcript variant X1, mRNA			511.21	474.02	369.24	527.89	519.84	833.42	804.19	834.9	1036.43	869.83	480.44	875.754	1.82282	1.55611e-09
4__agalma/gene:42930.2/isoform:1	1453	NC_027322.1	36532724	36540662	Salmo salar clone ssal-evd-529-141 Troponin I, fast skeletal muscle putative mRNA, complete cds			354.13	392.27	458.14	493.05	473.08	980.97	782.82	898.25	623.46	634.7	434.134	784.04	1.80599	2.48477e-06
NM_001139650.1 Salmo salar phosphorylase, glycogen (muscle) A (pygma), mRNA	3791	NC_027303.1	34159009	34171691	Salmo salar phosphorylase, glycogen (muscle) A (pygma), mRNA	sp|Q9WUB3|PYGM_MOUSE Glycogen phosphorylase, muscle form OS=Mus musculus GN=Pygm PE=1 SV=3"	Pygm	253.33	362.87	322.65	279.52	254.88	586.58	639.64	451.56	409.79	566.55	294.65	530.824	1.80154	1.15078e-06
XM_014196349.1 PREDICTED: Salmo salar transmembrane protein 47-like (LOC106603112), mRNA	1549	NC_027303.1	36422603	36437330	PREDICTED: Salmo salar transmembrane protein 47-like (LOC106603112), mRNA	sp|Q6IP19|TMM47_XENLA Transmembrane protein 47 OS=Xenopus laevis GN=tmem47 PE=2 SV=1"	tmem47	69.01	69.82	56.74	39.41	66.93	76.51	95.76	121.01	124.37	126.09	60.382	108.748	1.801	0.00726107
XM_014151936.1 PREDICTED: Salmo salar SLIT and NTRK-like protein 3 (LOC106575439), mRNA	5320	NC_027316.1	15629742	15648040	PREDICTED: Salmo salar SLIT and NTRK-like protein 3 (LOC106575439), mRNA	sp|O94933|SLIK3_HUMAN SLIT and NTRK-like protein 3 OS=Homo sapiens GN=SLITRK3 PE=2 SV=2"	SLITRK3	120.76	118.51	146.5	127.39	156.78	221.33	281.7	153.5	190.54	337.37	133.988	236.888	1.76798	0.00225414
XM_014186128.1 PREDICTED: Salmo salar histidine decarboxylase-like (LOC106594739), mRNA	563	NW_012353521.1	969	5140	PREDICTED: Salmo salar histidine decarboxylase-like (LOC106594739), mRNA	sp|Q5EA83|DCHS_BOVIN Histidine decarboxylase OS=Bos taurus GN=HDC PE=2 SV=1"	HDC	217.01	203.94	247.28	162.21	144.86	222.24	376.53	319.99	371.52	404.68	195.06	338.992	1.73789	0.00292277
0__agalma/gene:51549.8/isoform:3	750	NC_027304.1	35204273	35205022	PREDICTED: Oncorhynchus kisutch testican-1-like (LOC109910139), mRNA		SPOCK1	177.05	152.5	141.42	197.96	202.62	298.75	369.09	224.96	271.86	332.26	174.31	299.384	1.71754	1.46101e-05
XM_014169745.1 PREDICTED: Salmo salar family with sequence similarity 46, member B (fam46b), mRNA	2737	NC_027301.1	37008983	37027194	PREDICTED: Salmo salar family with sequence similarity 46, member B (fam46b), mRNA	sp|Q96IP4|FA46A_HUMAN Protein FAM46A OS=Homo sapiens GN=FAM46A PE=1 SV=2"	FAM46A	171.61	229.66	251.51	254.78	203.54	339.74	293.79	356.54	408.99	484.76	222.22	376.764	1.69545	0.000757834
XM_014199822.1 PREDICTED: Salmo salar testican-1-like (LOC106604788), transcript variant X1, mRNA	4338	NC_027304.1	34964981	35204297	PREDICTED: Salmo salar testican-1-like (LOC106604788), transcript variant X1, mRNA	sp|Q62288|TICN1_MOUSE Testican-1 OS=Mus musculus GN=Spock1 PE=2 SV=2"	Spock1	524.83	372.06	480.17	617.7	536.34	758.73	1012.45	626.98	812.41	1077.72	506.22	857.658	1.69424	0.000192441
XM_014150870.1 PREDICTED: Salmo salar atypical chemokine receptor 3 (ackr3), mRNA	2896	NC_027315.1	78220681	78233479	PREDICTED: Salmo salar atypical chemokine receptor 3 (ackr3), mRNA	sp|P11613|ACKR3_CANFA Atypical chemokine receptor 3 OS=Canis familiaris GN=ACKR3 PE=2 SV=1"	ACKR3	121.67	119.43	137.19	121.89	85.26	136.63	217.55	199.79	188.15	235.99	117.088	195.622	1.67073	0.00442908
NM_001123574.1 Salmo salar pituitary alpha-2 glycoprotein hormone subunit precursor (glha2), mRNA	677	NC_027303.1	23080480	23081718	Salmo salar pituitary alpha-2 glycoprotein hormone subunit precursor (glha2), mRNA	sp|P69062|GLHA2_ONCTS Glycoprotein hormones alpha chain 2 OS=Oncorhynchus tshawytscha GN=cgab PE=3 SV=1"	cgab	13647.3	19570.1	15282.2	19943.1	24273	25273.9	32451.5	43027.9	23282.2	28949.3	18543.1	30597	1.65004	0.0059989
XM_014207975.1 PREDICTED: Salmo salar lipase maturation factor 2-like (LOC106609306), mRNA	3649	NC_027306.1	38443220	38458855	PREDICTED: Salmo salar lipase maturation factor 2-like (LOC106609306), mRNA	sp|Q5ZKZ9|LMF2_CHICK Lipase maturation factor 2 OS=Gallus gallus GN=LMF2 PE=2 SV=2"	LMF2	174.34	223.23	227.8	194.29	191.62	301.49	400.7	257.45	315.71	381.67	202.256	331.404	1.63854	4.57819e-05
NM_001123592.1 Salmo salar estrogen receptor 1 (esr1), mRNA	1936	NC_027305.1	66959115	66980390	Salmo salar estrogen receptor 1 (esr1), mRNA	sp|P16058|ESR1_ONCMY Estrogen receptor OS=Oncorhynchus mykiss GN=esr1 PE=2 SV=3"	esr1	143.46	167.2	151.58	132.88	214.53	249.57	274.26	245.27	242.37	304.15	161.93	263.124	1.62492	0.000180759
1__agalma/gene:50184.2/isoform:2	1056	NC_027300.1	12112414	12113481				17002.4	24753.2	18897.4	24764.6	28816.8	31102.3	38906.5	50593.1	29361.3	34892.6	22846.9	36971.2	1.61822	0.00446994
XM_014146672.1 PREDICTED: Salmo salar pancreatic progenitor cell differentiation and proliferation factor-like (LOC106572462), mRNA	1431	NC_027314.1	82481446	82485013	PREDICTED: Salmo salar pancreatic progenitor cell differentiation and proliferation factor-like (LOC106572462), mRNA	sp|B5DGK1|PPDPF_SALSA Pancreatic progenitor cell differentiation and proliferation factor OS=Salmo salar GN=ppdpf PE=2 SV=1"	ppdpf	308.72	244.36	314.18	385.83	390.57	488.21	504.83	614.8	557.28	489.02	328.732	530.828	1.61477	0.00024157
XM_014214474.1 PREDICTED: Salmo salar complement C4-like (LOC106612870), mRNA	5806	NC_027308.1	110582120	110604325	PREDICTED: Salmo salar complement C4-like (LOC106612870), mRNA	sp|P08649|CO4_RAT Complement C4 OS=Rattus norvegicus GN=C4 PE=1 SV=3"	C4	244.25	235.18	191.39	222.7	166.86	383.46	379.32	289.13	318.9	337.37	212.076	341.636	1.61091	1.36314e-05
XM_014135704.1 PREDICTED: Salmo salar KIAA1324 ortholog (kiaa1324), transcript variant X1, mRNA	4318	NC_027312.1	32506980	32525571	PREDICTED: Salmo salar KIAA1324 ortholog (kiaa1324), transcript variant X1, mRNA	sp|Q6UXG2|K1324_HUMAN UPF0577 protein KIAA1324 OS=Homo sapiens GN=KIAA1324 PE=2 SV=2"	KIAA1324	9680.26	12181.4	10838	11968.1	10782.8	15341.2	18546.8	16695.5	18690.8	19634.9	11090.1	17781.8	1.6034	1.366e-08
XM_014140798.1 PREDICTED: Salmo salar matrix metalloproteinase-14-like (LOC106569443), mRNA	3844	NC_027313.1	34701949	34722761	PREDICTED: Salmo salar matrix metalloproteinase-14-like (LOC106569443), mRNA	sp|Q10739|MMP14_RAT Matrix metalloproteinase-14 OS=Rattus norvegicus GN=Mmp14 PE=2 SV=2"	Mmp14	148.91	124.02	153.28	190.62	141.19	254.12	268.69	185.98	190.54	304.15	151.604	240.696	1.58766	0.00442908
0__agalma/gene:50620.3/isoform:2	2098	NW_012355232.1	4529	6606				550.25	637.55	503.03	850.48	547.35	950.91	1108.21	808.09	1037.23	986.56	617.732	978.2	1.58353	0.000246441
XM_014124886.1 PREDICTED: Salmo salar C2 calcium-dependent domain-containing protein 4C-like (LOC106561196), mRNA	1650	NC_027309.1	83363694	83365535	PREDICTED: Salmo salar C2 calcium-dependent domain-containing protein 4C-like (LOC106561196), mRNA	sp|Q5HZI2|C2C4C_MOUSE C2 calcium-dependent domain-containing protein 4C OS=Mus musculus GN=C2cd4cC2CD4 family PE=2 SV=1"	C2cd4cC2CD4	334.15	404.21	370.07	388.58	299.8	625.74	551.32	579.07	483.14	572.51	359.362	562.356	1.56487	9.48455e-06
5__agalma/gene:56630.4/isoform:2	916	NC_027311.1	70078926	70079842				152.55	223.23	171.91	285.02	250.29	367.07	372.81	284.25	317.31	322.04	216.6	332.696	1.53599	0.00626143
XM_014123035.1 PREDICTED: Salmo salar proteoglycan 4-like (LOC106560287), mRNA	3054	NC_027309.1	31684507	31695259	PREDICTED: Salmo salar proteoglycan 4-like (LOC106560287), mRNA	sp|Q9JM99|PRG4_MOUSE Proteoglycan 4 OS=Mus musculus GN=Prg4 PE=1 SV=2"	Prg4	273.31	292.13	329.42	207.12	300.72	346.12	536.44	395.52	417.76	408.09	280.54	420.786	1.49991	0.0038517
XM_014215565.1 PREDICTED: Salmo salar N-acetyllactosaminide beta-1,3-N-acetylglucosaminyltransferase 2-like (LOC106613385), mRNA	2956	NC_027308.1	138911173	138922308	PREDICTED: Salmo salar N-acetyllactosaminide beta-1,3-N-acetylglucosaminyltransferase 2-like (LOC106613385), mRNA	sp|Q9Z222|B3GN2_MOUSE N-acetyllactosaminide beta-1,3-N-acetylglucosaminyltransferase 2 OS=Mus musculus GN=B3GNT2 PE=1 SV=3"	B3GNT2	508.48	437.28	498.79	514.13	520.76	698.61	876.72	499.47	876.98	743.75	495.888	739.106	1.49047	0.00109886
XM_014143991.1 PREDICTED: Salmo salar ezrin (ezr), mRNA	3720	NC_027314.1	24154098	24213019	PREDICTED: Salmo salar ezrin (ezr), mRNA	sp|P15311|EZRI_HUMAN Ezrin OS=Homo sapiens GN=EZR PE=1 SV=4"	EZR	1084.16	1144.65	894.27	1151.99	976.42	1042	1867.79	1470.81	1543.48	1885.37	1050.3	1561.89	1.48709	0.00875832
XM_014150384.1 PREDICTED: Salmo salar guanine nucleotide-binding protein G(I)/G(S)/G(O) subunit gamma-7 (LOC106574481), transcript variant X1, mRNA	2615	NC_027315.1	72642861	72646505	PREDICTED: Salmo salar guanine nucleotide-binding protein G(I)/G(S)/G(O) subunit gamma-7 (LOC106574481), transcript variant X1, mRNA	sp|O60262|GBG7_HUMAN Guanine nucleotide-binding protein G(I)/G(S)/G(O) subunit gamma-7 OS=Homo sapiens GN=GNG7 PE=1 SV=1"	GNG7	379.54	320.61	310.8	303.34	325.48	407.14	628.49	444.25	488.71	463.47	327.954	486.412	1.48317	0.000329494
XM_014173606.1 PREDICTED: Salmo salar ETS translocation variant 5-like (LOC106586388), transcript variant X1, mRNA	4576	NC_027324.1	21510954	21527485	PREDICTED: Salmo salar ETS translocation variant 5-like (LOC106586388), transcript variant X1, mRNA	sp|P41161|ETV5_HUMAN ETS translocation variant 5 OS=Homo sapiens GN=ETV5 PE=1 SV=1"	ETV5	612.9	677.05	713.05	839.46	749.97	942.72	1107.28	739.88	1332.22	1192.75	718.486	1062.97	1.47946	0.0059989
5__agalma/gene:58813.9/isoform:1	1211	NC_027320.1	45505930	45507149				120.76	138.72	127.03	147.55	113.69	173.97	207.33	160.81	222.43	193.39	129.55	191.586	1.47886	0.00337934
4__agalma/gene:51826.1/isoform:2	2239	NC_027325.1	40659723	40661861				597.47	757.89	557.23	855.97	616.11	973.68	1143.54	809.72	990.99	1036.83	676.934	990.952	1.46388	0.00135901
XM_014170282.1 PREDICTED: Salmo salar brain aromatase (LOC106584746), transcript variant X1, mRNA	2378	NC_027322.1	44296624	44312345	PREDICTED: Salmo salar brain aromatase (LOC106584746), transcript variant X1, mRNA	sp|Q6QHT9|CP19A_ANGJA Aromatase OS=Anguilla japonica GN=cyp19a1 PE=2 SV=1"	cyp19a1b	3146.24	3740.77	4047.93	4563.97	4149.56	4930.35	6961.66	4786.83	5631	6372.6	3929.69	5736.49	1.45978	0.000742166
XM_014174410.1 PREDICTED: Salmo salar coiled-coil domain-containing protein 80-like (LOC106586784), mRNA	2994	NC_027324.1	40954974	40990913	PREDICTED: Salmo salar coiled-coil domain-containing protein 80-like (LOC106586784), mRNA	sp|Q90X49|CCD80_DANRE Coiled-coil domain-containing protein 80 OS=Danio rerio GN=ccdc80 PE=2 SV=1"	ccdc80	361.39	269.17	293.01	371.17	378.65	393.48	624.76	403.64	499.88	513.73	334.678	487.098	1.45542	0.00722623
XM_014164404.1 PREDICTED: Salmo salar tensin-1 (LOC100286503), transcript variant X1, mRNA	8831	NC_027320.1	19939505	20252522	PREDICTED: Salmo salar tensin-1 (LOC100286503), transcript variant X1, mRNA	sp|Q9GLM4|TENS1_BOVIN Tensin-1 OS=Bos taurus GN=TNS1 PE=2 SV=1"	TNS1	509.39	507.09	558.9	614.01	549.21	815.2	796.77	682.23	728.68	900.51	547.72	784.678	1.43263	2.77565e-05
XM_014165433.1 PREDICTED: Salmo salar isocitrate dehydrogenase [NADP] cytoplasmic-like (LOC106582376), transcript variant X1, mRNA	4681	NC_027320.1	44071075	44085631	PREDICTED: Salmo salar isocitrate dehydrogenase [NADP] cytoplasmic-like (LOC106582376), transcript variant X1, mRNA	sp|P41562|IDHC_RAT Isocitrate dehydrogenase [NADP] cytoplasmic OS=Rattus norvegicus GN=Idh1 PE=1 SV=1"	Idh1	1648.03	1534.16	1943.52	1962.14	2139.87	2428.29	3200.07	1955.66	2402.92	2945.2	1845.54	2586.43	1.40144	0.00633059
XM_014150739.1 PREDICTED: Salmo salar sodium/potassium-transporting ATPase subunit alpha-1 (LOC106574724), mRNA	3573	NC_027315.1	76627027	76645118	PREDICTED: Salmo salar sodium/potassium-transporting ATPase subunit alpha-1 (LOC106574724), mRNA	sp|P25489|AT1A1_CATCO Sodium/potassium-transporting ATPase subunit alpha-1 OS=Catostomus commersonii GN=atp1a1 PE=2 SV=1"	atp1a1	6163.55	5061.8	4854.13	5514.34	5324.93	6302.99	8470.59	6743.31	7361.84	8483.74	5383.75	7472.49	1.38797	0.000509848
XM_014216212.1 PREDICTED: Salmo salar calreticulin-like (LOC106613685), mRNA	2172	NC_027309.1	16605267	16609925	PREDICTED: Salmo salar calreticulin-like (LOC106613685), mRNA	sp|P27797|CALR_HUMAN Calreticulin OS=Homo sapiens GN=CALR PE=1 SV=1"	CALR	8099.42	7979.45	6589.31	9822.62	9447.89	10550.2	12058.3	11418.1	11802.5	11993.8	8387.74	11564.6	1.37875	0.00118329
NM_001173890.1 Salmo salar Uridine 5-monophosphate synthase (pyr5), mRNA	2281	NC_027324.1	10899209	10902879	Salmo salar Uridine 5-monophosphate synthase (pyr5), mRNA	sp|P11172|UMPS_HUMAN Uridine 5\'-monophosphate synthase OS=Homo sapiens GN=UMPS PE=1 SV=1"	UMPS	1143.18	1206.2	1138.16	1152.91	1180.87	1546.6	1550.76	1680.35	1525.15	1702.2	1164.26	1601.01	1.37513	1.00047e-05
XM_014197378.1 PREDICTED: Salmo salar dolichyl-diphosphooligosaccharide--protein glycosyltransferase subunit STT3A (LOC106603544), transcript variant X1, mRNA	2291	NC_027303.1	48888075	48896024	PREDICTED: Salmo salar dolichyl-diphosphooligosaccharide--protein glycosyltransferase subunit STT3A (LOC106603544), transcript variant X1, mRNA	sp|P46978|STT3A_MOUSE Dolichyl-diphosphooligosaccharide--protein glycosyltransferase subunit STT3A OS=Mus musculus GN=Stt3a PE=1 SV=1"	Stt3a	1179.5	1082.18	1107.67	1009.03	1159.79	1334.37	1565.63	1443.2	1480.5	1788.24	1107.63	1522.39	1.37445	0.000438058
XM_014190001.1 PREDICTED: Salmo salar plasmalemma vesicle-associated protein-like (LOC106598970), transcript variant X1, mRNA	2566	NC_027302.1	13014116	13022367	PREDICTED: Salmo salar plasmalemma vesicle-associated protein-like (LOC106598970), transcript variant X1, mRNA	sp|P43047|Y864_MYCCT Uncharacterized protein MCAP_0864 OS=Mycoplasma capricolum subsp. capricolum (strain California kid / ATCC 27343 / NCTC 10154) GN=MCAP_0864 PE=3 SV=2"	MCAP_0864	375.91	400.54	329.43	450.9	459.33	526.47	587.58	484.86	586.78	545.25	403.222	546.188	1.35456	0.0024353
XM_014148512.1 PREDICTED: Salmo salar semaphorin-3ab-like (LOC106573451), mRNA	4555	NC_027315.1	24875246	24910077	PREDICTED: Salmo salar semaphorin-3ab-like (LOC106573451), mRNA	sp|Q9W686|SE3AB_DANRE Semaphorin-3ab OS=Danio rerio GN=sema3ab PE=2 SV=1"	sema3ab	605.64	688.07	738.45	669.02	599.6	841.61	963.18	873.88	791.67	880.07	660.156	870.082	1.31799	0.00217073
NM_001141725.1 Salmo salar Dolichyl-diphosphooligosaccharide--protein glycosyltransferase subunit STT3A (stt3a), mRNA	2444	NC_027312.1	75554959	75581195	Salmo salar Dolichyl-diphosphooligosaccharide--protein glycosyltransferase subunit STT3A (stt3a), mRNA	sp|P46978|STT3A_MOUSE Dolichyl-diphosphooligosaccharide--protein glycosyltransferase subunit STT3A OS=Mus musculus GN=Stt3a PE=1 SV=1"	Stt3a	1304.81	1313.67	1284.66	1310.53	1246.88	1409.05	1772.03	1611.31	1658.28	2006.35	1292.11	1691.4	1.30902	0.00711907
NM_001141791.1 Salmo salar Galectin-3-binding protein (lg3bp), mRNA	2193	NC_027305.1	9279965	9288957	Salmo salar Galectin-3-binding protein (lg3bp), mRNA	sp|Q24JV9|L3BPA_DANRE Galectin-3-binding protein A OS=Danio rerio GN=lgals3bpa PE=2 SV=1"	lgals3bpa	3017.31	3579.09	3173.98	3726.33	3601.29	4023.16	4734.08	4288.17	4582.62	4550.28	3419.6	4435.66	1.29713	0.000956363
XM_014170942.1 PREDICTED: Salmo salar hexokinase-2-like (LOC106585103), transcript variant X1, mRNA	5676	NC_027323.1	10722769	10797172	PREDICTED: Salmo salar hexokinase-2-like (LOC106585103), transcript variant X1, mRNA	sp|P52789|HXK2_HUMAN Hexokinase-2 OS=Homo sapiens GN=HK2 PE=1 SV=2"	HK2	565.69	585.18	591.95	621.36	588.6	778.76	856.27	666.78	699.99	794.02	590.556	759.164	1.28551	0.000440337
XM_014174672.1 PREDICTED: Salmo salar receptor-type tyrosine-protein phosphatase-like N (LOC106586923), mRNA	3267	NC_027324.1	49488098	49523687	PREDICTED: Salmo salar receptor-type tyrosine-protein phosphatase-like N (LOC106586923), mRNA	sp|Q63259|PTPRN_RAT Receptor-type tyrosine-protein phosphatase-like N OS=Rattus norvegicus GN=Ptprn PE=2 SV=2"	Ptprn	965.21	1047.27	971.33	1046.6	1003.01	1443.68	1341.57	1063.11	1399.98	1209.77	1006.68	1291.62	1.28305	0.0007882
XM_014143758.1 PREDICTED: Salmo salar serine/arginine-rich splicing factor 5-like (LOC106571090), transcript variant X1, mRNA	1991	NC_027314.1	18460779	18476325	PREDICTED: Salmo salar serine/arginine-rich splicing factor 5-like (LOC106571090), transcript variant X1, mRNA	sp|Q09167|SRSF5_RAT Serine/arginine-rich splicing factor 5 OS=Rattus norvegicus GN=Srsf5 PE=2 SV=1"	Srsf5	919.82	1162.1	957.78	1091.51	1073.6	1280.64	1361.1	1219.04	1323.44	1390.38	1040.96	1314.92	1.26318	0.00431291
XM_014158305.1 PREDICTED: Salmo salar HECT domain containing E3 ubiquitin protein ligase 2 (hectd2), transcript variant X1, mRNA	4006	NC_027318.1	45978746	46012574	PREDICTED: Salmo salar HECT domain containing E3 ubiquitin protein ligase 2 (hectd2), transcript variant X1, mRNA	sp|Q5U5R9|HECD2_HUMAN Probable E3 ubiquitin-protein ligase HECTD2 OS=Homo sapiens GN=HECTD2 PE=2 SV=2"	HECTD2	419.49	472.17	464.92	463.72	461.17	664.92	646.15	521.41	543.73	497.53	456.294	574.748	1.2596	0.0093074
0__agalma/gene:52793.1/isoform:2	2435	NC_027305.1	29319543	29322331	>agalma/gene:52793.1/isoform:2 len:2435 confidence:0 expression:149.89 blasthit:swissprot|Q61656|DDX5_MOUSE Probable ATP-dependent RNA helicase DDX5 OS=Mus musculus (Mouse)|3e-26			6856.36	6796.23	6571.52	7008.16	6535.14	7838.66	9099.07	7038.13	7725.4	8816.86	6753.48	8103.62	1.19992	0.00726107
XM_014212875.1 PREDICTED: Salmo salar LON peptidase N-terminal domain and RING finger protein 1-like (LOC106612058), mRNA	3685	NC_027308.1	76365028	76389639	PREDICTED: Salmo salar LON peptidase N-terminal domain and RING finger protein 1-like (LOC106612058), mRNA	sp|Q1L5Z9|LONF2_HUMAN LON peptidase N-terminal domain and RING finger protein 2 OS=Homo sapiens GN=LONRF2 PE=2 SV=3"	LONRF2	1002.44	903.04	1146.63	851.39	883.82	643.96	714.02	523.84	600.33	618.52	957.464	620.134	-1.54396	0.00705784
NM_001173664.1 Salmo salar Neuroglobin-1 (ngb1), mRNA	3384	NC_027300.1	25156153	25160507	Salmo salar Neuroglobin-1 (ngb1), mRNA	sp|P59742|NGB1_ONCMY Neuroglobin-1 OS=Oncorhynchus mykiss GN=ngb1 PE=2 SV=1"	ngb1	699.17	801.07	700.34	727.67	661.03	459.98	538.29	436.13	397.03	331.41	717.856	432.568	-1.65952	0.00147722
XM_014137088.1 PREDICTED: Salmo salar remodeling and spacing factor 1-like (LOC106567587), transcript variant X1, mRNA	7249	NC_027312.1	61593059	61654124	PREDICTED: Salmo salar remodeling and spacing factor 1-like (LOC106567587), transcript variant X1, mRNA	sp|Q96T23|RSF1_HUMAN Remodeling and spacing factor 1 OS=Homo sapiens GN=RSF1 PE=1 SV=2"	RSF1	399.52	357.35	490.32	378.49	341.97	286.92	217.55	217.66	227.22	207.03	393.53	231.276	-1.70156	0.00476027
XM_014166147.1 PREDICTED: Salmo salar caM kinase-like vesicle-associated protein (LOC106582757), transcript variant X1, mRNA	2865	NC_027321.1	10585085	10624582	PREDICTED: Salmo salar caM kinase-like vesicle-associated protein (LOC106582757), transcript variant X1, mRNA	sp|Q7SY49|CAMKV_DANRE CaM kinase-like vesicle-associated protein OS=Danio rerio GN=camkv PE=2 SV=2"	camkv	937.97	600.79	647.84	632.36	744.46	518.27	405.35	419.07	405.01	322.04	712.684	413.948	-1.72168	0.00877226
XM_014167383.1 PREDICTED: Salmo salar SRY (sex determining region Y)-box 12 (sox12), mRNA	6029	NC_027321.1	34781383	34787980	PREDICTED: Salmo salar SRY (sex determining region Y)-box 12 (sox12), mRNA	sp|Q04890|SOX12_MOUSE Transcription factor SOX-12 OS=Mus musculus GN=Sox12 PE=2 SV=2"	Sox12	197.95	247.12	256.59	228.2	220.96	119.32	142.25	122.64	121.98	132.9	230.164	127.818	-1.80072	0.000220789
XM_014155004.1 PREDICTED: Salmo salar uncharacterized LOC106577182 (LOC106577182), transcript variant X1, mRNA	1530	NC_027317.1	29677418	29679247	PREDICTED: Salmo salar uncharacterized LOC106577182 (LOC106577182), transcript variant X1, mRNA	sp|Q58791|Y1396_METJA Uncharacterized protein MJ1396 OS=Methanocaldococcus jannaschii (strain ATCC 43067 / DSM 2661 / JAL-1 / JCM 10045 / NBRC 100440) GN=MJ1396 PE=4 SV=1"	MJ1396	278.76	179.14	224.42	218.12	222.79	164.86	135.74	87.71	114.01	114.16	224.646	123.296	-1.82201	0.0059989
XM_014188156.1 PREDICTED: Salmo salar transcription factor SOX-4-like (LOC106596909), partial mRNA	2986	NW_012362561.1	9	2994	PREDICTED: Salmo salar transcription factor SOX-4-like (LOC106596909), partial mRNA	sp|Q06945|SOX4_HUMAN Transcription factor SOX-4 OS=Homo sapiens GN=SOX4 PE=1 SV=1"	SOX4	1396.51	1039	823.98	1117.17	955.33	755.08	617.33	522.21	601.13	409.79	1066.4	581.108	-1.83511	0.00341632
2__c60476_g6_i1	1159	NC_027318.1	5931941	5933100				244.26	227.82	327.73	238.27	311.72	148.47	162.7	147.81	125.96	138.02	269.96	144.592	-1.86705	0.000414059
XM_014182550.1 PREDICTED: Salmo salar ligand-dependent corepressor-like (LOC106591333), mRNA	7943	NC_027301.1	60205612	60228136	PREDICTED: Salmo salar ligand-dependent corepressor-like (LOC106591333), mRNA	sp|Q6ZPI3|LCOR_MOUSE Ligand-dependent corepressor OS=Mus musculus GN=Lcor PE=2 SV=2"	Lcor	304.18	255.39	315.87	210.79	390.57	208.58	157.12	147	110.02	137.16	295.36	151.976	-1.94346	0.0060988
XM_014137200.1 PREDICTED: Salmo salar microtubule-associated serine/threonine-protein kinase 3-like (LOC106567657), transcript variant X1, mRNA	10849	NC_027300.1	134360806	134526434	PREDICTED: Salmo salar microtubule-associated serine/threonine-protein kinase 3-like (LOC106567657), transcript variant X1, mRNA	sp|O15021|MAST4_HUMAN Microtubule-associated serine/threonine-protein kinase 4 OS=Homo sapiens GN=MAST4 PE=1 SV=3"	MAST4	181.6	124.95	121.94	132.89	111.84	73.78	72.54	65.79	70.96	60.49	134.644	68.712	-1.95954	0.00219914
XM_014174007.1 PREDICTED: Salmo salar CMP-N-acetylneuraminate-beta-galactosamide-alpha-2,3-sialyltransferase 1-like (LOC106586577), transcript variant X1, mRNA	1883	NC_027324.1	30302055	30314629	PREDICTED: Salmo salar CMP-N-acetylneuraminate-beta-galactosamide-alpha-2,3-sialyltransferase 1-like (LOC106586577), transcript variant X1, mRNA	sp|Q11200|SIA4A_CHICK CMP-N-acetylneuraminate-beta-galactosamide-alpha-2,3-sialyltransferase 1 OS=Gallus gallus GN=ST3GAL1 PE=2 SV=1"	ST3GAL1	106.24	96.46	151.59	120.05	133.85	59.21	51.13	54.41	65.38	70.71	121.638	60.168	-2.02164	0.00337861
XM_014165606.1 PREDICTED: Salmo salar oxysterol-binding protein-related protein 6-like (LOC106582464), transcript variant X1, mRNA	4553	NC_027320.1	50637549	50721006	PREDICTED: Salmo salar oxysterol-binding protein-related protein 6-like (LOC106582464), transcript variant X1, mRNA	sp|Q8BXR9|OSBL6_MOUSE Oxysterol-binding protein-related protein 6 OS=Mus musculus GN=Osbpl6 PE=2 SV=1"	Osbpl6	99.88	91.87	95.69	91.64	120.11	51.91	65.1	40.62	41.46	47.71	99.838	49.36	-2.02265	0.00119828
XM_014172386.1 PREDICTED: Salmo salar formin-binding protein 1-like (LOC106585778), transcript variant X1, mRNA	5311	NC_027323.1	32894468	32917343	PREDICTED: Salmo salar formin-binding protein 1-like (LOC106585778), transcript variant X1, mRNA	sp|Q96RU3|FNBP1_HUMAN Formin-binding protein 1 OS=Homo sapiens GN=FNBP1 PE=1 SV=2"	FNBP1	296	183.72	177.84	140.22	286.04	116.58	118.06	99.9	82.92	109.06	216.764	105.304	-2.05846	0.00687405
XM_014180160.1 PREDICTED: Salmo salar vasohibin-1-like (LOC106589786), mRNA	4226	NC_027300.1	24308799	24317724	PREDICTED: Salmo salar vasohibin-1-like (LOC106589786), mRNA	sp|Q8C1W1|VASH1_MOUSE Vasohibin-1 OS=Mus musculus GN=Vash1 PE=2 SV=4"	Vash1	108.96	108.4	109.24	96.23	91.68	56.47	43.7	53.6	48.63	46.86	102.902	49.852	-2.06415	0.00046375
XM_014207394.1 PREDICTED: Salmo salar G-protein coupled receptor 12-like (LOC106609051), transcript variant X1, mRNA	5841	NC_027306.1	27174693	27190028	PREDICTED: Salmo salar G-protein coupled receptor 12-like (LOC106609051), transcript variant X1, mRNA	sp|P35412|GPR12_MOUSE G-protein coupled receptor 12 OS=Mus musculus GN=Gpr12 PE=2 SV=1"	Gpr12	301.45	319.7	498.79	381.24	298.89	215.88	214.77	125.88	197.71	115.01	360.014	173.85	-2.07083	0.00250581
XM_014154153.1 PREDICTED: Salmo salar serine/threonine-protein kinase 32C-like (LOC106576771), transcript variant X2, mRNA	4422	NC_027317.1	9532591	9587655	PREDICTED: Salmo salar serine/threonine-protein kinase 32C-like (LOC106576771), transcript variant X2, mRNA	sp|Q8QZV4|ST32C_MOUSE Serine/threonine-protein kinase 32C OS=Mus musculus GN=Stk32c PE=2 SV=1"	Stk32c	139.83	129.53	218.48	149.38	143.02	92.9	66.01	75.53	70.16	57.94	156.048	72.508	-2.15215	0.00085695
XM_014205789.1 PREDICTED: Salmo salar uncharacterized protein C14orf37-like (LOC106608087), mRNA	3926	NC_027305.1	70937084	70946996	PREDICTED: Salmo salar uncharacterized protein C14orf37-like (LOC106608087), mRNA	sp|Q2TA21|CN037_BOVIN Uncharacterized protein C14orf37 homolog OS=Bos taurus PE=2 SV=1"		360.48	155.25	216.79	134.72	214.54	120.23	91.11	93.4	97.26	93.71	216.356	99.142	-2.18228	0.0093535
NM_001140077.1 Salmo salar Myelin P0 protein (myp0), mRNA	2103	NC_027313.1	40041136	40062060	Salmo salar Myelin P0 protein (myp0), mRNA	sp|P10522|MYP0_BOVIN Myelin protein P0 OS=Bos taurus GN=MPZ PE=1 SV=2"	MPZ	237.89	115.76	128.72	147.55	170.53	112.03	66.01	69.85	64.58	46.86	160.09	71.866	-2.22762	0.00864983
XM_014197475.1 PREDICTED: Salmo salar misshapen-like kinase 1 (LOC106603600), transcript variant X1, mRNA	5756	NC_027303.1	46681454	46741986	PREDICTED: Salmo salar misshapen-like kinase 1 (LOC106603600), transcript variant X1, mRNA	sp|Q9UKE5|TNIK_HUMAN TRAF2 and NCK-interacting protein kinase OS=Homo sapiens GN=TNIK PE=1 SV=1"	TNIK	124.38	120.35	204.93	94.39	155.85	48.28	76.24	56.85	62.18	66.45	139.98	62	-2.25774	0.0024353
XM_014127771.1 PREDICTED: Salmo salar neuronal acetylcholine receptor subunit alpha-7-like (LOC106562772), transcript variant X1, mRNA	3487	NC_027310.1	42393314	42443300	PREDICTED: Salmo salar neuronal acetylcholine receptor subunit alpha-7-like (LOC106562772), transcript variant X1, mRNA	sp|P22770|ACHA7_CHICK Neuronal acetylcholine receptor subunit alpha-7 OS=Gallus gallus GN=CHRNA7 PE=1 SV=1"	CHRNA7	276.95	122.19	110.09	126.48	220.96	79.24	88.32	69.04	67.77	74.98	171.334	75.87	-2.25826	0.00947669
XM_014124062.1 PREDICTED: Salmo salar leucine-rich repeat and immunoglobulin-like domain-containing nogo receptor-interacting protein 1 (LOC106560791), transcript variant X1, mRNA	2932	NC_027309.1	61008456	61067941	PREDICTED: Salmo salar leucine-rich repeat and immunoglobulin-like domain-containing nogo receptor-interacting protein 1 (LOC106560791), transcript variant X1, mRNA	sp|Q50L44|LIGO1_CHICK Leucine-rich repeat and immunoglobulin-like domain-containing nogo receptor-interacting protein 1 OS=Gallus gallus GN=LINGO1 PE=2 SV=1"	LINGO1	87.17	74.41	78.76	52.24	57.76	30.05	36.26	26.8	37.47	23	70.068	30.716	-2.28116	0.00452172
XM_014204968.1 PREDICTED: Salmo salar protein FAM13C-like (LOC106607716), mRNA	2581	NC_027300.1	65849938	65897286	PREDICTED: Salmo salar protein FAM13C-like (LOC106607716), mRNA	sp|Q9DBR2|FA13C_MOUSE Protein FAM13C OS=Mus musculus GN=Fam13c PE=1 SV=2"	Fam13c	88.98	64.31	67.75	52.24	61.43	39.17	19.52	28.43	27.11	28.11	66.942	28.468	-2.35148	0.00502535
XM_014177051.1 PREDICTED: Salmo salar sodium channel subunit beta-1-like (LOC106588237), transcript variant X1, mRNA	4661	NC_027326.1	4958511	4966012	PREDICTED: Salmo salar sodium channel subunit beta-1-like (LOC106588237), transcript variant X1, mRNA	sp|P53788|SCN1B_RABIT Sodium channel subunit beta-1 OS=Oryctolagus cuniculus GN=SCN1B PE=2 SV=1"	SCN1B	118.95	72.58	110.09	78.81	124.69	44.64	55.78	45.49	30.29	37.49	101.024	42.738	-2.3638	0.000883465
7__agalma/gene:62521.2/isoform:1	4860	NC_027326.1	29871442	29875912				90.8	43.18	61.82	67.82	84.35	31.88	36.26	25.99	28.7	23.85	69.594	29.336	-2.37231	0.0038517
XM_014207886.1 PREDICTED: Salmo salar 6-phosphofructo-2-kinase/fructose-2,6-biphosphatase 3 (pfkfb3), transcript variant X1, mRNA	3575	NC_027306.1	39555303	39564812	PREDICTED: Salmo salar 6-phosphofructo-2-kinase/fructose-2,6-biphosphatase 3 (pfkfb3), transcript variant X1, mRNA	sp|Q5R9C1|F263_PONAB 6-phosphofructo-2-kinase/fructose-2,6-bisphosphatase 3 OS=Pongo abelii GN=PFKFB3 PE=2 SV=2"	PFKFB3	298.74	436.36	259.98	301.52	242.96	132.99	140.39	98.27	127.56	146.53	307.912	129.148	-2.38418	1.15119e-06
XM_014153181.1 PREDICTED: Salmo salar 6-phosphofructo-2-kinase/fructose-2,6-bisphosphatase 3-like (LOC106576192), transcript variant X1, mRNA	3740	NC_027316.1	41821898	41831482	PREDICTED: Salmo salar 6-phosphofructo-2-kinase/fructose-2,6-bisphosphatase 3-like (LOC106576192), transcript variant X1, mRNA	sp|Q5R9C1|F263_PONAB 6-phosphofructo-2-kinase/fructose-2,6-bisphosphatase 3 OS=Pongo abelii GN=PFKFB3 PE=2 SV=2"	PFKFB3	286.93	362.87	317.57	269.44	167.78	127.52	88.32	90.96	144.3	121.83	280.918	114.586	-2.45159	9.35914e-05
XM_014181632.1 PREDICTED: Salmo salar lipocalin-like (LOC106590529), mRNA	857	NC_027328.1	27747544	27749936	PREDICTED: Salmo salar lipocalin-like (LOC106590529), mRNA	sp|Q01584|LIPO_RHIMB Lipocalin OS=Rhinella marina PE=1 SV=1"		541.17	1007.77	636.83	391.33	402.49	149.38	220.34	276.94	248.74	315.22	595.918	242.124	-2.46121	0.0050102
XM_014126011.1 PREDICTED: Salmo salar disintegrin and metalloproteinase domain-containing protein 10-like (LOC106561774), mRNA	4088	NC_027309.1	112419627	112462083	PREDICTED: Salmo salar disintegrin and metalloproteinase domain-containing protein 10-like (LOC106561774), mRNA	sp|O14672|ADA10_HUMAN Disintegrin and metalloproteinase domain-containing protein 10 OS=Homo sapiens GN=ADAM10 PE=1 SV=1"	ADAM10	90.8	95.54	127.03	64.15	138.44	46.45	56.71	38.17	24.71	40.04	103.192	41.216	-2.50369	0.00166078
XM_014213956.1	1860	NC_027308.1	105383415	105394895	PREDICTED: Salmo salar glutamic acid-rich protein-like (LOC106612621), mRNA			226.09	131.37	138.88	138.39	179.7	106.57	69.73	21.93	70.16	51.12	162.886	63.902	-2.549	0.00673528
XR_001319661.1 PREDICTED: Salmo salar uncharacterized LOC106565353 (LOC106565353), transcript variant X1, ncRNA	4957	NC_027311.1	50066465	50083604	PREDICTED: Salmo salar uncharacterized LOC106565353 (LOC106565353), transcript variant X1, ncRNA	sp|A9CB34|SFI1_PAPAN Protein SFI1 homolog OS=Papio anubis GN=SFI1 PE=3 SV=2"	SFI1	104.43	137.8	147.35	106.31	144.86	35.53	87.4	26.8	59.8	41.75	128.15	50.256	-2.54994	0.00150858
XM_014166346.1 PREDICTED: Salmo salar transcription factor HES-5-like (LOC106582843), mRNA	1499	NC_027321.1	12717860	12719479	PREDICTED: Salmo salar transcription factor HES-5-like (LOC106582843), mRNA	sp|Q03062|HES5_RAT Transcription factor HES-5 OS=Rattus norvegicus GN=Hes5 PE=2 SV=1"	Hes5	84.44	45.01	43.19	46.74	43.09	21.86	15.81	19.49	23.12	18.74	52.494	19.804	-2.65068	0.0054598
XM_014191872.1 PREDICTED: Salmo salar myelin protein P0-like (LOC106600490), transcript variant X1, mRNA	4457	NC_027302.1	40118970	40130972	PREDICTED: Salmo salar myelin protein P0-like (LOC106600490), transcript variant X1, mRNA	sp|P10522|MYP0_BOVIN Myelin protein P0 OS=Bos taurus GN=MPZ PE=1 SV=2"	MPZ	1105.95	738.6	847.7	895.38	1374.33	561.08	352.36	295.61	357.97	288.81	992.392	371.166	-2.67371	6.78877e-08
XM_014142238.1 PREDICTED: Salmo salar ras/Rap GTPase-activating protein SynGAP-like (LOC106570191), transcript variant X1, mRNA	5479	NC_027313.1	64078427	64183346	PREDICTED: Salmo salar ras/Rap GTPase-activating protein SynGAP-like (LOC106570191), transcript variant X1, mRNA	sp|F6SEU4|SYGP1_MOUSE Ras/Rap GTPase-activating protein SynGAP OS=Mus musculus GN=Syngap1 PE=1 SV=2"	Syngap1	202.5	72.58	116.03	77.9	154.03	68.31	33.48	28.43	44.66	56.24	124.608	46.224	-2.69574	0.00777366
XM_014150809.1 PREDICTED: Salmo salar kinesin heavy chain isoform 5C-like (LOC106574758), mRNA	2558	NC_027315.1	77294663	77310946	PREDICTED: Salmo salar kinesin heavy chain isoform 5C-like (LOC106574758), mRNA	sp|O60282|KIF5C_HUMAN Kinesin heavy chain isoform 5C OS=Homo sapiens GN=KIF5C PE=1 SV=1"	KIF5C	165.26	71.66	68.59	51.32	93.52	32.79	42.77	27.61	19.93	34.08	90.07	31.436	-2.86519	0.00400366
0__agalma/gene:50715.1/isoform:1	1359	NW_012396920.1	863	1677				286.93	419.83	284.54	307.02	289.72	113.86	126.44	112.89	103.65	93.71	317.608	110.11	-2.88446	3.30233e-14
5__agalma/gene:58655.2/isoform:2	1406	NW_012351623.1	7344	8468				180.69	260.9	185.46	177.79	205.37	74.69	64.15	73.91	70.96	63.04	202.042	69.35	-2.91337	2.81741e-12
XM_014136245.1 PREDICTED: Salmo salar tumor protein D54-like (LOC106567218), transcript variant X3, mRNA	1264	NC_027312.1	40779640	40798934	PREDICTED: Salmo salar tumor protein D54-like (LOC106567218), transcript variant X3, mRNA	sp|Q9CYZ2|TPD54_MOUSE Tumor protein D54 OS=Mus musculus GN=Tpd52l2 PE=1 SV=1"	Tpd52l2	63.56	53.29	56.73	35.74	75.19	32.79	9.3	20.31	15.95	18.75	56.902	19.42	-2.93007	0.00442908
4__agalma/gene:52525.2/isoform:2	1493	NW_012352111.1	4371	5407				126.21	214.97	160.9	196.12	160.44	63.76	66.94	55.23	43.85	46.86	171.728	55.328	-3.10382	1.10233e-10
1__agalma/gene:51700.5/isoform:1	550	NW_012347124.1	22546	23096				139.83	191.08	158.36	218.13	130.2	94.73	66.01	37.36	33.48	35.78	167.52	53.472	-3.13285	1.17377e-05
XM_014132693.1 PREDICTED: Salmo salar glutamate receptor ionotropic, NMDA 1-like (LOC106565473), transcript variant X1, mRNA	5773	NC_027300.1	124686508	124726110	PREDICTED: Salmo salar glutamate receptor ionotropic, NMDA 1-like (LOC106565473), transcript variant X1, mRNA	sp|Q5R1P0|NMDZ1_CANFA Glutamate receptor ionotropic, NMDA 1 OS=Canis familiaris GN=GRIN1 PE=2 SV=2"	GRIN1	515.74	113	149.89	108.13	284.22	104.75	78.12	53.61	66.18	60.49	234.196	72.63	-3.22451	0.00557224
XM_014128533.1	661	NC_027310.1	72315075	72318846	PREDICTED: Salmo salar protein MAK16 homolog A-like (LOC106563199), transcript variant X1, mRNA			137.1	75.33	41.48	90.72	106.35	51	20.46	17.87	34.27	11.94	90.196	27.108	-3.32728	0.00450901
XM_014141007.1 PREDICTED: Salmo salar uncharacterized LOC106569547 (LOC106569547), mRNA	4868	NC_027313.1	39069729	39093570	PREDICTED: Salmo salar uncharacterized LOC106569547 (LOC106569547), mRNA	sp|Q66L44|DOS_MOUSE Protein Dos OS=Mus musculus GN=Dos PE=1 SV=3"	Dos	99.88	33.07	62.67	15.58	76.1	11.84	16.73	11.37	14.35	20.45	57.46	14.948	-3.84399	0.00711907
XM_014177124.1 PREDICTED: Salmo salar serine/threonine-protein kinase SBK1-like (LOC106588290), mRNA	2027	NC_027326.1	8470154	8474005	PREDICTED: Salmo salar serine/threonine-protein kinase SBK1-like (LOC106588290), mRNA	sp|Q90ZY4|SBK1_DANRE Serine/threonine-protein kinase SBK1 OS=Danio rerio GN=sbk1 PE=1 SV=1"	sbk1	68.1	62.47	49.12	53.15	41.26	6.38	13.95	18.68	9.57	22.15	54.82	14.146	-3.8753	5.56916e-05
XM_014205753.1 PREDICTED: Salmo salar echinoderm microtubule-associated protein-like 1 (LOC106608073), transcript variant X1, mRNA	1671	NC_027305.1	70454284	70467977	PREDICTED: Salmo salar echinoderm microtubule-associated protein-like 1 (LOC106608073), transcript variant X1, mRNA	sp|Q05BC3|EMAL1_MOUSE Echinoderm microtubule-associated protein-like 1 OS=Mus musculus GN=Eml1 PE=1 SV=1"	Eml1	52.66	55.12	42.33	51.32	51.34	9.1	11.16	19.49	16.75	8.52	50.554	13.004	-3.88757	3.84476e-06
XM_014147573.1 PREDICTED: Salmo salar thyrotropin subunit beta-like (LOC106572976), mRNA	541	NC_027314.1	102662737	102664183	PREDICTED: Salmo salar thyrotropin subunit beta-like (LOC106572976), mRNA	sp|P37240|TSHB_ONCMY Thyrotropin subunit beta OS=Oncorhynchus mykiss GN=tshb PE=1 SV=1"	tshbb	191.59	289.38	292.16	209.87	287.88	63.76	96.69	34.92	32.69	63.9	254.176	58.392	-4.35293	5.11464e-12
XM_014139985.1 PREDICTED: Salmo salar CD2-associated protein-like (LOC106569040), transcript variant X1, mRNA	1270	NC_027313.1	20303826	20308504	PREDICTED: Salmo salar CD2-associated protein-like (LOC106569040), transcript variant X1, mRNA	sp|Q8K3E5|AHI1_MOUSE Jouberin OS=Mus musculus GN=Ahi1 PE=1 SV=2"	Ahi1	89.89	112.08	82.14	108.14	76.1	11.84	39.05	10.56	18.33	21.3	93.67	20.216	-4.63346	4.636e-09
XM_014159270.1 PREDICTED: Salmo salar proline-rich transmembrane protein 2-like (LOC106579403), mRNA	4475	NC_027318.1	61669910	61680467	PREDICTED: Salmo salar proline-rich transmembrane protein 2-like (LOC106579403), mRNA	sp|D3ZFB6|PRRT2_RAT Proline-rich transmembrane protein 2 OS=Rattus norvegicus GN=Prrt2 PE=1 SV=1"	Prrt2	195.22	31.23	70.29	48.57	125.61	20.04	26.96	17.87	11.16	23.85	94.184	19.976	-4.71486	0.000493388
0__agalma/gene:50935.1/isoform:1	1224	NC_027311.1	9966094	9967479				211.57	39.51	55.04	34.82	192.54	25.51	28.82	12.18	13.56	20.45	106.696	20.104	-5.3072	0.00102398
XM_014160609.1 PREDICTED: Salmo salar sia-alpha-2,3-Gal-beta-1,4-GlcNAc-R:alpha 2,8-sialyltransferase-like (LOC106580045), mRNA	4869	NC_027319.1	16446100	16453715	PREDICTED: Salmo salar sia-alpha-2,3-Gal-beta-1,4-GlcNAc-R:alpha 2,8-sialyltransferase-like (LOC106580045), mRNA	sp|O43173|SIA8C_HUMAN Sia-alpha-2,3-Gal-beta-1,4-GlcNAc-R:alpha 2,8-sialyltransferase OS=Homo sapiens GN=ST8SIA3 PE=2 SV=3"	ST8SIA3	213.38	41.34	69.44	23.83	104.52	30.97	7.44	12.99	19.13	11.93	90.502	16.492	-5.48763	0.00220606
XM_014200772.1 PREDICTED: Salmo salar SE-cephalotoxin-like (LOC106605295), transcript variant X1, mRNA	2121	NC_027304.1	56187799	56191487	PREDICTED: Salmo salar SE-cephalotoxin-like (LOC106605295), transcript variant X1, mRNA	sp|B2DCR8|CTX_SEPES SE-cephalotoxin OS=Sepia esculenta PE=1 SV=1"		148.01	27.56	22.86	15.58	51.34	10.93	4.65	8.13	6.38	9.37	53.07	7.892	-6.72453	0.00272174
